# Supplementary material for: Cycle-Dependent Expression of Immune, Morphogenetic, Apoptotic, and Steroid-Related Markers in the Endometrium of Infertile Women: A Pilot Study
Source: Curr Issues Mol Biol. 2026 Mar 2;48(3):264. doi: 10.3390/cimb48030264 (PMC13024835; doi:10.3390/cimb48030264)
Supplement: Supplementary file 1 [file cimb-48-00264-s001.zip]

Archive with 1 entries (1 files):
- cimb-4139370-supplementary.pdf
